# Supplementary material for: Construction of a Fibroblast-Associated Tumor Spheroid Model Based on a Collagen Drop Array Chip
Source: Biosensors (Basel). 2021 Dec 9;11(12):506. doi: 10.3390/bios11120506 (PMC8699288; doi:10.3390/bios11120506)
Supplement: Supplementary file 1 [file biosensors-11-00506-s001.zip]

Archive with 1 entries (1 files):
- biosensors-1475213-supplementary.pdf
